# Supplementary material for: Genetic interaction motif finding by expectation maximization – a novel statistical model for inferring gene modules from synthetic lethality
Source: BMC Bioinformatics. 2005 Dec 6;6:288. doi: 10.1186/1471-2105-6-288 (PMC1334220; doi:10.1186/1471-2105-6-288)
Supplement: Additional File 2 — Complete list of motif members for the 126 query genes using initialization p = 0.95. [file 1471-2105-6-288-S2.txt]

SEED	MOTIF MEMBERS (INCLUDING SELF)
YAL013W	YAL013W	YMR263W	
YAL058W	YAL058W	YJR131W	YBR205W	
YBL001C	YAL013W	YJR075W	YJR131W	YKL037W	YHR181W	YHR142W	YGR284C	YGR166W	YGR143W	YMR263W	YJL099W	YDR420W	YNL322C	YDL049C	YAL058W	YBL001C	YBL061C	YBR023C	YBR205W	YPL181W	
YBL061C	YBL061C	YBR023C	YLR330W	
YBR023C	YBL061C	YBR023C	YLR330W	
YBR094W	YBR094W	
YBR098W	YJL092W	YPR135W	YJR043C	YBR094W	YBR098W	YJR131W	YOR144C	YCL061C	YHR154W	YOL006C	YHR031C	
YBR164C	YBR164C	YPL051W	YLR039C	YLR262C	
YBR205W	YBL061C	YBR023C	YJL099W	YGR143W	YGR166W	YBR205W	YLR342W	YJR075W	YJR131W	YKL037W	YDR420W	YHR204W	YLR332W	YHR142W	
YBR229C	YBR229C	
YBR234C	YBR234C	YDL029W	
YCL016C	YPR135W	YMR078C	YCL016C	
YCL029C	YCL029C	
YCL051W	YOR025W	YAL058W	YBL001C	YGR143W	YGR227W	YNL098C	YLR286C	YJR131W	YKL037W	YCL051W	YHR181W	YHR154W	YDL049C	YGR284C	YLR057W	YOR002W	
YCL061C	YPR135W	YMR078C	YCL016C	YCL061C	
YCR009C	YCR009C	YDR388W	
YDL029W	YBR234C	YDL029W	
YDL049C	YDL049C	
YDL225W	YDR388W	YNL271C	YPL031C	YLR342W	YGR229C	YCR009C	YHR030C	
YDR052C	YDR052C	
YDR126W	YDR126W	
YDR150W	YDR150W	YMR294W	
YDR162C	YDR162C	
YDR217C	YCL061C	YPR135W	YJL092W	YNL250W	
YDR332W	YDR332W	
YDR363W	YDR363W	
YDR386W	YJL092W	YMR048W	YDR363W	YNL273W	YHR031C	YOL006C	YML032C	YCL061C	YOR144C	YHR154W	YHR191C	YJR043C	YBR094W	YPR135W	
YDR388W	YCR009C	YDR388W	
YDR420W	YDR420W	
YDR424C	YMR299C	YDR488C	YDR424C	YMR294W	YPL174C	YPL155C	YOR269W	YKR054C	YCL029C	YHR129C	YDR162C	YDR150W	
YDR488C	YMR299C	YDR488C	YDR424C	YMR294W	YDR150W	YMR078C	YKR054C	YHR129C	YOR269W	YPL155C	YPL174C	
YEL003W	YEL003W	YNL153C	YGR078C	YML094W	YLR200W	
YEL061C	YEL003W	YEL061C	YNL153C	YER016W	YGR078C	YML094W	YLR200W	
YER007W	YEL061C	YEL003W	YER016W	YNL153C	YML094W	YGR078C	YCL029C	YLR200W	
YER016W	YER016W	
YER173W	YPR135W	YMR078C	YHR191C	YCL016C	
YGL027C	YGL027C	
YGL216W	YEL003W	YEL061C	YNL153C	YER016W	YGL216W	YGR078C	YML094W	YLR200W	
YGR032W	YJL099W	YBL061C	YBR023C	YNL233W	YLR330W	YPL031C	YHR030C	YHR142W	
YGR078C	YEL003W	YNL153C	YGR078C	YML094W	YLR200W	
YGR143W	YDL049C	
YGR166W	YGR166W	
YGR227W	YGR227W	YOR002W	YOR067C	
YGR229C	YLR342W	YGR229C	
YGR284C	YAL013W	YJR075W	YJR131W	YKL037W	YHR181W	YHR142W	YGR284C	YGR166W	YGR143W	YMR263W	YJL099W	YDR420W	YNL322C	YDL049C	YAL058W	YBL001C	YBL061C	YBR023C	YBR205W	YPL181W	
YHR030C	YHR030C	
YHR031C	YHR031C	
YHR129C	YMR294W	YMR299C	YDR488C	YDR424C	YPL174C	YKR054C	YDR150W	YHR129C	
YHR142W	YBL061C	YBR023C	YHR142W	YLR330W	
YHR154W	YPR135W	YHR154W	
YHR181W	YHR181W	
YHR191C	YPR135W	YMR078C	YHR191C	YCL016C	
YHR204W	YHR142W	YBL061C	YBR023C	YGR166W	YGR229C	YLR342W	
YJL020C	YJL020C	
YJL030W	YEL003W	YEL061C	YNL153C	YER016W	YJL030W	YGR078C	YML094W	YLR200W	
YJL062W	YJL062W	
YJL092W	YPR135W	YJL092W	
YJL099W	YBL061C	YBR023C	YJL099W	
YJL139C	YBL061C	YBR023C	YJL139C	YJL099W	YJL062W	YNL233W	YHR142W	YLR330W	
YJL168C	YJL168C	
YJL174W	YJL174W	
YJR043C	YJR043C	YPR135W	YMR078C	
YJR053W	YJL030W	YDR488C	YEL061C	YMR078C	YER016W	YMR294W	YMR299C	YDR150W	YKR054C	YCL029C	YOR058C	YHR129C	YOR269W	YOR349W	YPL155C	YPL174C	YPL241C	YPL269W	YDR424C	
YJR057W	YJR057W	
YJR070C	YJR070C	
YJR075W	YJR075W	
YJR131W	YGR143W	YMR138W	YGR032W	YDR386W	YJR131W	YNL098C	YML032C	YJL174W	YDR420W	YJL139C	YDR424C	YGR227W	YCL051W	YOL068C	YOR002W	YOR025W	YGR284C	YOR067C	YLR286C	YOR269W	YBR205W	YHR204W	YKL037W	YGL027C	YHR181W	YLR057W	YPL194W	YER173W	YHR154W	YBL001C	YAL058W	YJR070C	
YKL037W	YLR342W	YGR229C	
YKL079W	YDR388W	YKL079W	YNL271C	YBR234C	YNL298W	YLR342W	YCR009C	YDL029W	YGR229C	
YKL113C	YKL113C	
YKR054C	YDR488C	YMR299C	YDR424C	YDR150W	YMR294W	YHR129C	YOR269W	YKR054C	YPL174C	
YLR039C	YLR039C	YLR262C	
YLR057W	YPR159W	YDR420W	YNL192W	YLR330W	YDL049C	
YLR085C	YLR085C	
YLR113W	YLR113W	
YLR200W	YEL003W	YNL153C	YGR078C	YML094W	YLR200W	
YLR210W	YEL003W	YPR141C	YEL061C	YPL269W	YER016W	YML094W	YNL153C	YGL216W	YNL271C	YOR349W	YGR078C	YOR058C	YLR200W	
YLR262C	YLR039C	YLR262C	
YLR286C	YGL027C	YAL058W	YGR143W	YBL061C	YBR023C	YJL099W	YGR166W	YGR227W	YBR229C	YDR420W	YNL192W	YJR131W	YLR286C	YKL037W	YHR142W	YLR057W	YDL049C	
YLR330W	YLR330W	
YLR332W	YBL061C	YBR023C	YHR142W	YLR330W	
YLR342W	YLR342W	
YLR418C	YLR418C	
YML032C	YPR135W	YNL250W	YML032C	
YML094W	YEL003W	YNL153C	YGR078C	YML094W	YLR200W	
YML124C	YEL003W	YEL061C	YNL153C	YGR078C	YML094W	YLR200W	
YMR048W	YPR135W	YMR048W	
YMR078C	YPR135W	YMR078C	YCL016C	
YMR138W	YMR294W	YML124C	YDR488C	YEL061C	YER016W	YMR299C	YDR150W	YKR054C	YCL029C	YOR058C	YHR129C	YOR269W	YOR349W	YPL155C	YPL174C	YPL241C	YPL269W	YJL030W	YDR424C	
YMR190C	YMR190C	
YMR263W	YAL013W	YMR263W	
YMR294W	YMR294W	YMR299C	YDR488C	YDR424C	YPL174C	YKR054C	YDR150W	YHR129C	
YMR299C	YMR299C	YDR488C	YDR424C	YMR294W	YDR162C	YDR150W	YMR078C	YKR054C	YHR129C	YOR269W	YPL155C	YPL174C	
YMR307W	YMR307W	
YNL098C	YNL098C	
YNL153C	YEL003W	YNL153C	YGR078C	YML094W	YLR200W	
YNL192W	YNL192W	
YNL233W	YBL061C	YNL233W	
YNL250W	YNL250W	
YNL271C	YNL271C	
YNL273W	YPR135W	YMR078C	YMR048W	YNL273W	YHR191C	YCL016C	YCL061C	
YNL298W	YNL298W	
YNL322C	YNL322C	
YOL006C	YOL006C	
YOL068C	YDR052C	YAL058W	YML032C	YJL092W	YMR190C	YPL194W	YBR094W	YBR098W	YLR085C	YNL098C	YNL192W	YHR154W	YDR217C	YNL250W	YCL061C	YKL113C	YHR031C	YNL273W	YOR025W	YJR131W	YOL068C	YKL037W	
YOR002W	YGR227W	YOR002W	YOR067C	
YOR025W	YMR078C	YCL016C	YOR025W	
YOR058C	YEL003W	YEL061C	YNL153C	YER016W	YML094W	YGR078C	YLR200W	YOR058C	
YOR067C	YOR067C	
YOR070C	YLR039C	YOR070C	
YOR144C	YPR135W	YMR078C	YOR144C	
YOR265W	YMR294W	YMR078C	YEL061C	YMR299C	YER016W	YDR150W	YLR085C	YKR054C	YDR488C	YCL029C	YHR129C	YOR349W	YPL174C	YJL030W	
YOR269W	YDR488C	YMR299C	YDR424C	YDR150W	YMR294W	YHR129C	YOR269W	YKR054C	YPL174C	
YOR349W	YEL003W	YEL061C	YNL153C	YER016W	YGR078C	YML094W	YLR200W	
YPL008W	YPR141C	YPR135W	YEL061C	YER016W	
YPL031C	YPL031C	
YPL051W	YBR164C	YPL051W	YLR039C	YLR262C	
YPL155C	YMR299C	YDR488C	YJL030W	YDR424C	YPL174C	YPL155C	YMR294W	YML124C	YHR129C	YCL029C	YKR054C	YDR150W	
YPL174C	YMR294W	YPL174C	YDR150W	
YPL181W	YAL013W	YPL181W	YMR263W	
YPL194W	YPR135W	YMR078C	YHR191C	YCL016C	
YPL241C	YEL003W	YPR141C	YEL061C	YNL153C	YER016W	YML094W	YGR078C	YLR200W	
YPL269W	YEL003W	YEL061C	YNL153C	YER016W	YML094W	YGR078C	YLR200W	YPL269W	YPR141C	
YPR135W	YPR135W	
YPR141C	YPR141C	
YPR159W	YPR159W	
