# Supplementary material for: Genetic interaction motif finding by expectation maximization – a novel statistical model for inferring gene modules from synthetic lethality
Source: BMC Bioinformatics. 2005 Dec 6;6:288. doi: 10.1186/1471-2105-6-288 (PMC1334220; doi:10.1186/1471-2105-6-288)
Supplement: Additional File 3 — Tar file containing Matlab code, input, and output. [file 1471-2105-6-288-S3.tar]

Archive with 11 entries (10 files):
- code
- code/gene_index.txt
- code/GIMF.m
- code/GIMFcodes.zip
- code/initprob.m
- code/likelihood.m
- code/motifprob.m
- code/onemotif.m
- code/probupdate.m
- code/readme.txt
- code/SL.mat
