# Supplementary material for: Genetic interaction motif finding by expectation maximization – a novel statistical model for inferring gene modules from synthetic lethality
Source: BMC Bioinformatics. 2005 Dec 6;6:288. doi: 10.1186/1471-2105-6-288 (PMC1334220; doi:10.1186/1471-2105-6-288)
Supplement: Additional File 3 — Tar file containing Matlab code, input, and output. [file 1471-2105-6-288-S3.tar › code/gene_index.txt]

YAL013W	1
YAL058W	2
YBL001C	3
YBL061C	4
YBR023C	5
YBR094W	6
YBR098W	7
YBR164C	8
YBR205W	9
YBR229C	10
YBR234C	11
YCL016C	12
YCL029C	13
YCL051W	14
YCL061C	15
YCR009C	16
YDL029W	17
YDL049C	18
YDL225W	19
YDR052C	20
YDR126W	21
YDR150W	22
YDR162C	23
YDR217C	24
YDR332W	25
YDR363W	26
YDR386W	27
YDR388W	28
YDR420W	29
YDR424C	30
YDR488C	31
YEL003W	32
YEL061C	33
YER007W	34
YER016W	35
YER173W	36
YGL027C	37
YGL216W	38
YGR032W	39
YGR078C	40
YGR143W	41
YGR166W	42
YGR227W	43
YGR229C	44
YGR284C	45
YHR030C	46
YHR031C	47
YHR129C	48
YHR142W	49
YHR154W	50
YHR181W	51
YHR191C	52
YHR204W	53
YJL020C	54
YJL030W	55
YJL062W	56
YJL092W	57
YJL099W	58
YJL139C	59
YJL168C	60
YJL174W	61
YJR043C	62
YJR053W	63
YJR057W	64
YJR070C	65
YJR075W	66
YJR131W	67
YKL037W	68
YKL079W	69
YKL113C	70
YKR054C	71
YLR039C	72
YLR057W	73
YLR085C	74
YLR113W	75
YLR200W	76
YLR210W	77
YLR262C	78
YLR286C	79
YLR330W	80
YLR332W	81
YLR342W	82
YLR418C	83
YML032C	84
YML094W	85
YML124C	86
YMR048W	87
YMR078C	88
YMR138W	89
YMR190C	90
YMR263W	91
YMR294W	92
YMR299C	93
YMR307W	94
YNL098C	95
YNL153C	96
YNL192W	97
YNL233W	98
YNL250W	99
YNL271C	100
YNL273W	101
YNL298W	102
YNL322C	103
YOL006C	104
YOL068C	105
YOR002W	106
YOR025W	107
YOR058C	108
YOR067C	109
YOR070C	110
YOR144C	111
YOR265W	112
YOR269W	113
YOR349W	114
YPL008W	115
YPL031C	116
YPL051W	117
YPL155C	118
YPL174C	119
YPL181W	120
YPL194W	121
YPL241C	122
YPL269W	123
YPR135W	124
YPR141C	125
YPR159W	126
YBL008W	127
YBL027W	128
YBR103W	129
YBR171W	130
YCR033W	131
YDL002C	132
YDL074C	133
YDL080C	134
YDR146C	135
YDR181C	136
YDR334W	137
YDR363W-A	138
YDR392W	139
YDR485C	140
YER111C	141
YER139C	142
YFR010W	143
YGL127C	144
YGL133W	145
YGL149W	146
YGL161C	147
YGL167C	148
YGL194C	149
YGL244W	150
YGR105W	151
YGR181W	152
YGR182C	153
YGR200C	154
YGR270W	155
YHR041C	156
YHR060W	157
YHR178W	158
YHR200W	159
YJL115W	160
YJR073C	161
YJR140C	162
YKL118W	163
YKR029C	164
YLR055C	165
YLR087C	166
YLR111W	167
YLR268W	168
YLR384C	169
YML041C	170
YML047C	171
YMR060C	172
YMR312W	173
YNL140C	174
YNL215W	175
YOL012C	176
YOR089C	177
YOR123C	178
YOR213C	179
YOR304W	180
YPL055C	181
YPL086C	182
YPL101W	183
YPL102C	184
YPL144W	185
YPR023C	186
YGL084C	187
YKL194C	188
YKL197C	189
YNL064C	190
YNL171C	191
YNR036C	192
YBL007C	193
YBL047C	194
YBL067C	195
YBL069W	196
YBL072C	197
YDR129C	198
YDR207C	199
YDR245W	200
YDR377W	201
YEL031W	202
YFL036W	203
YFR019W	204
YJL095W	205
YJL148W	206
YJR118C	207
YKL126W	208
YKL176C	209
YLL043W	210
YLR110C	211
YLR337C	212
YLR338W	213
YLR370C	214
YLR425W	215
YML115C	216
YMR089C	217
YNL079C	218
YNR051C	219
YOR035C	220
YPL193W	221
YBR015C	222
YBR057C	223
YBR077C	224
YDL032W	225
YDL033C	226
YDL223C	227
YEL044W	228
YFR036W	229
YGL200C	230
YGL212W	231
YGL240W	232
YGR135W	233
YKL041W	234
YKR020W	235
YLL039C	236
YMR116C	237
YOR312C	238
YPL069C	239
YBR194W	240
YCR086W	241
YDL162C	242
YER019W	243
YER041W	244
YLR234W	245
YLR373C	246
YML028W	247
YMR038C	248
YNL297C	249
YOR001W	250
YPL024W	251
YDR369C	252
YLR235C	253
YCR044C	254
YDL077C	255
YDL100C	256
YDL192W	257
YDR108W	258
YDR136C	259
YDR137W	260
YDR202C	261
YDR203W	262
YER083C	263
YER122C	264
YGL005C	265
YHL031C	266
YHR012W	267
YJL154C	268
YJR032W	269
YJR033C	270
YKL119C	271
YKR001C	272
YLR242C	273
YLR261C	274
YLR447C	275
YML071C	276
YMR004W	277
YMR054W	278
YMR123W	279
YNL041C	280
YNL043C	281
YNL044W	282
YNL051W	283
YNL238W	284
YNL296W	285
YOL018C	286
YOR068C	287
YOR069W	288
YOR132W	289
YBR221C	290
YGR157W	291
YHR108W	292
YBL062W	293
YBR200W	294
YDR310C	295
YER149C	296
YER155C	297
YFR040W	298
YHL027W	299
YJL183W	300
YJR117W	301
YMR109W	302
YMR198W	303
YOR216C	304
YPL234C	305
YAL024C	306
YAR002W	307
YBR231C	308
YCL060C	309
YDL013W	310
YDL020C	311
YDR004W	312
YEL037C	313
YER095W	314
YER164W	315
YGL066W	316
YGL086W	317
YGL163C	318
YGL173C	319
YGR184C	320
YGR188C	321
YJL013C	322
YJR145C	323
YKL101W	324
YMR179W	325
YMR224C	326
YNL206C	327
YOR195W	328
YPR036W	329
YPR119W	330
YPR120C	331
YCR065W	332
YCR077C	333
YDR289C	334
YDR360W	335
YER096W	336
YGL031C	337
YGR092W	338
YIR009W	339
YML095C-A	340
YMR055C	341
YNL106C	342
YOR026W	343
YMR035W	344
YBR093C	345
YOR024W	346
YOR368W	347
YBR095C	348
YBR126C	349
YBR255W	350
YDL117W	351
YIL034C	352
YIL084C	353
YIR003W	354
YKL007W	355
YKL204W	356
YKL213C	357
YNL084C	358
YNL097C	359
YOL004W	360
YPL050C	361
YBR260C	362
YCL037C	363
YDR018C	364
YDR389W	365
YGL250W	366
YIL095W	367
YKR042W	368
YAL002W	369
YBR033W	370
YDL065C	371
YDR244W	372
YDR249C	373
YDR329C	374
YER075C	375
YGL043W	376
YGR064W	377
YGR133W	378
YGR159C	379
YGR170W	380
YGR206W	381
YGR214W	382
YHL005C	383
YHR013C	384
YHR034C	385
YHR203C	386
YIL121W	387
YKL032C	388
YLR191W	389
YLR282C	390
YLR350W	391
YLR360W	392
YMR230W	393
YNL329C	394
YPR197C	395
YBR215W	396
YBR274W	397
YCR031C	398
YDL062W	399
YER177W	400
YGL129C	401
YIL128W	402
YKR059W	403
YLR288C	404
YLR320W	405
YOL081W	406
YOR027W	407
YDL133W	408
YEL027W	409
YGL007W	410
YGR228W	411
YHR151C	412
YJL004C	413
YJL036W	414
YKL110C	415
YKR031C	416
YKR033C	417
YLR374C	418
YMR186W	419
YNL264C	420
YNR049C	421
YOL112W	422
YOR085W	423
YOR327C	424
YPL161C	425
YPL232W	426
YBR131W	427
YGL124C	428
YGL217C	429
YLL001W	430
YLR216C	431
YLR217W	432
YLR319C	433
YML001W	434
YOR322C	435
YPL205C	436
YBL103C	437
YDL063C	438
YGL211W	439
YGL252C	440
YGR118W	441
YIL133C	442
YLL002W	443
YML026C	444
YNL135C	445
YHL029C	446
YBL058W	447
YBR009C	448
YDR014W	449
YDR225W	450
YDR265W	451
YGL033W	452
YAR003W	453
YBR099C	454
YBR174C	455
YBR228W	456
YDR279W	457
YGR071C	458
YGR072W	459
YHR077C	460
YHR134W	461
YHR167W	462
YIL052C	463
YJL176C	464
YLR135W	465
YLR154C	466
YML128C	467
YMR080C	468
YNL072W	469
YNL218W	470
YOR076C	471
YOR191W	472
YOR243C	473
YPL057C	474
YPL079W	475
YDR440W	476
YOL023W	477
YOR141C	478
YOR375C	479
YER114C	480
YAL011W	481
YBL024W	482
YBL051C	483
YBR107C	484
YCR082W	485
YDL069C	486
YDL155W	487
YDR149C	488
YDR155C	489
YDR254W	490
YDR276C	491
YDR318W	492
YGL087C	493
YGL253W	494
YHL002W	495
YHR111W	496
YJL190C	497
YJR129C	498
YJR135C	499
YKL025C	500
YKL048C	501
YLL006W	502
YLL007C	503
YLL049W	504
YLR089C	505
YLR292C	506
YLR381W	507
YLR386W	508
YML095C	509
YMR154C	510
YNL294C	511
YOL116W	512
YOR023C	513
YOR127W	514
YOR264W	515
YOR266W	516
YOR358W	517
YPL017C	518
YPL018W	519
YPL224C	520
YPL253C	521
YPR046W	522
YPR050C	523
YPR070W	524
YBL063W	525
YBR122C	526
YDR435C	527
YGL168W	528
YOR014W	529
YPL152W	530
YDR159W	531
YDR315C	532
YDR335W	533
YDR359C	534
YDR383C	535
YJL124C	536
YLR190W	537
YLR315W	538
YML016C	539
YML094C-A	540
YNL136W	541
YNL170W	542
YNL201C	543
YNL307C	544
YPR164W	545
YJR104C	546
YBR235W	547
YDL006W	548
YGL020C	549
YGL115W	550
YMR214W	551
YPL213W	552
YBL031W	553
YGL152C	554
YAL026C	555
YAR014C	556
YBR108W	557
YBR114W	558
YDL170W	559
YDR144C	560
YDR183W	561
YDR293C	562
YEL038W	563
YEL039C	564
YEL041W	565
YEL052W	566
YEL053C	567
YEL056W	568
YGL242C	569
YGR054W	570
YGR108W	571
YGR112W	572
YHR114W	573
YIL008W	574
YMR172W	575
YNL166C	576
YNL288W	577
YOL067C	578
YOR313C	579
YPL115C	580
YPL165C	581
YPR051W	582
YBL025W	583
YBL101C	584
YCL058C	585
YEL048C	586
YGL219C	587
YKL139W	588
YOR115C	589
YGL226C-A	590
YOL009C	591
YBR041W	592
YBR082C	593
YBR166C	594
YDR156W	595
YDR351W	596
YER151C	597
YER178W	598
YFR032C-A	599
YGL046W	600
YGR217W	601
YGR237C	602
YJL117W	603
YJL188C	604
YKL190W	605
YLL021W	606
YLR358C	607
YLR371W	608
YML117W	609
YMR205C	610
YOL003C	611
YOR030W	612
YOR275C	613
YPL077C	614
YPL089C	615
YBR078W	616
YDR349C	617
YDR414C	618
YGL045W	619
YGR252W	620
YPL158C	621
YDR075W	622
YGL175C	623
YHR008C	624
YJL047C	625
YER056C-A	626
YKR082W	627
YJL056C	628
YOL051W	629
YER014C-A	630
YLR399C	631
YMR282C	632
YDR076W	633
YER116C	634
YLR032W	635
YPR045C	636
YGL060W	637
YJL064W	638
YBL042C	639
YBL104C	640
YBR076W	641
YCL025C	642
YDL096C	643
YGL147C	644
YIL154C	645
YOL044W	646
YPL080C	647
YIR002C	648
YIR005W	649
YNL235C	650
YBR175W	651
YDR469W	652
YIL112W	653
YLR015W	654
YOR106W	655
YPR014C	656
YJL166W	657
YJR011C	658
YJR148W	659
YKL177W	660
YLR150W	661
YNL020C	662
YPL192C	663
YBR195C	664
YDR438W	665
YDR446W	666
YDR452W	667
YDR453C	668
YDR458C	669
YDR490C	670
YER167W	671
YJR034W	672
YKL098W	673
YKL114C	674
YNL229C	675
YNL241C	676
YNL299W	677
YEL060C	678
YGL107C	679
YMR269W	680
YNL141W	681
YOR309C	682
YBR181C	683
YGL135W	684
YJR084W	685
YKR014C	686
YLR061W	687
YLR192C	688
YLR295C	689
YML097C	690
YNR005C	691
YPL172C	692
YGL019W	693
YMR072W	694
YFL023W	695
YHR010W	696
YKR072C	697
YLR352W	698
YML102W	699
YOR033C	700
YOR182C	701
YPR116W	702
YAL019W	703
YAL023C	704
YBL102W	705
YCL001W	706
YCR020C-A	707
YDL191W	708
YDR080W	709
YDR107C	710
YDR153C	711
YDR320C	712
YDR372C	713
YEL043W	714
YEL051W	715
YER084W	716
YER120W	717
YER162C	718
YFL025C	719
YFL033C	720
YFR031C-A	721
YGL054C	722
YGR261C	723
YHR004C	724
YIL039W	725
YIL076W	726
YJR040W	727
YJR060W	728
YKL081W	729
YKR030W	730
YKR094C	731
YLL038C	732
YLL040C	733
YLR083C	734
YLR309C	735
YLR318W	736
YLR361C	737
YML038C	738
YMR010W	739
YMR216C	740
YMR272C	741
YMR274C	742
YNL069C	743
YNL127W	744
YNL169C	745
YNL291C	746
YNR032W	747
YOL017W	748
YOR109W	749
YOR112W	750
YPL037C	751
YPL105C	752
YPL120W	753
YPL195W	754
YPL196W	755
YPR017C	756
YPR032W	757
YPR079W	758
YPR084W	759
YBR036C	760
YBR059C	761
YBR120C	762
YFL001W	763
YGL174W	764
YJR144W	765
YLR067C	766
YML090W	767
YOL064C	768
YOR043W	769
YOR184W	770
YOR308C	771
YPL182C	772
YPL214C	773
YBL083C	774
YDR497C	775
YLR398C	776
YPL180W	777
YAL005C	778
YAL043C-A	779
YBL021C	780
YBR186W	781
YGL237C	782
YGR019W	783
YLR233C	784
YMR021C	785
YMR266W	786
YNL003C	787
YOR296W	788
YOR350C	789
YPL215W	790
YBR288C	791
YCR066W	792
YER087C-A	793
YGL255W	794
YGR020C	795
YHL020C	796
YHR039C-B	797
YJL053W	798
YJL123C	799
YKR019C	800
YOL108C	801
YBR121C	802
YBR301W	803
YDL206W	804
YDR378C	805
YDR393W	806
YFR045W	807
YGL081W	808
YGL153W	809
YJL006C	810
YKL006W	811
YKL010C	812
YNL071W	813
YNR041C	814
YOR360C	815
YPL132W	816
YOR008C	817
YCR034W	818
YDR477W	819
YDR508C	820
YGL110C	821
YGL196W	822
YJL046W	823
YJL136C	824
YJL208C	825
YJR055W	826
YKR024C	827
YLR021W	828
YLR204W	829
YML017W	830
YMR073C	831
YNL027W	832
YPL041C	833
YPL261C	834
YPR030W	835
YEL013W	836
YEL033W	837
YER161C	838
YGL227W	839
YIL040W	840
YKL053C-A	841
YKL160W	842
YLR168C	843
YLR182W	844
YLR239C	845
YLR269C	846
YML013C-A	847
YMR158W	848
YMR275C	849
YNL025C	850
YNL198C	851
YNL199C	852
YOL027C	853
YOL072W	854
YOR038C	855
YOR080W	856
YOR124C	857
YOR297C	858
YPL042C	859
YBR173C	860
YDL047W	861
YBR290W	862
YER110C	863
YGL151W	864
YML048W	865
YMR127C	866
YPL176C	867
YGL003C	868
YML013W	869
YPL189W	870
YER070W	871
YJL187C	872
YNL016W	873
YER092W	874
YNL121C	875
YAL053W	876
YCR046C	877
YDL243C	878
YLR357W	879
YLR443W	880
YMR313C	881
YMR316C-A	882
YMR317W	883
YMR318C	884
YMR326C	885
YJL003W	886
YNL063W	887
YOR101W	888
YAL055W	889
YBR209W	890
YCR089W	891
YDR248C	892
YDR314C	893
YIL110W	894
YJL121C	895
YJL196C	896
YJL214W	897
YLR044C	898
YLR074C	899
YMR003W	900
YNL087W	901
YNL179C	902
YNL200C	903
YNL202W	904
YNL203C	905
YNL204C	906
YNL228W	907
YNL231C	908
YPL256C	909
YPR024W	910
YPR053C	911
YPL066W	912
YDR260C	913
YEL062W	914
YNL117W	915
YPR018W	916
YAL020C	917
YDR507C	918
YIL159W	919
YKR047W	920
YKR048C	921
YLR056W	922
YMR202W	923
YNL119W	924
YNL289W	925
YOL076W	926
YPL065W	927
YPR040W	928
YBL087C	929
YBR084C-A	930
YHL007C	931
YHR152W	932
YIR033W	933
YLR102C	934
YMR223W	935
YNL068C	936
YPL047W	937
YAL056C-A	938
YBL082C	939
YER044C	940
YGL203C	941
YMR238W	942
YKL003C	943
YML062C	944
YOR032C	945
YOR044W	946
YOR045W	947
YDL095W	948
YDR191W	949
YOR082C	950
YDR130C	951
YLR254C	952
YDR074W	953
YBR127C	954
YBR100W	955
YGR281W	956
YHR168W	957
YOR300W	958
YBR081C	959
YCR081W	960
YDR443C	961
YDR456W	962
YEL036C	963
YER049W	964
YGL015C	965
YGR104C	966
YGR161C	967
YHL028W	968
YHR063C	969
YJL101C	970
YJR142W	971
YLR372W	972
YML122C	973
YMR212C	974
YMR306W	975
YNL323W	976
YOL020W	977
YOL119C	978
YOL122C	979
YOR140W	980
YPL075W	981
YPL254W	982
YEL042W	983
YDL142C	984
YDR116C	985
YDR512C	986
YLR393W	987
YNR072W	988
YOR233W	989
YPR015C	990
YHR194W	991
YIL090W	992
YOL054W	993
YBL053W	994
YBR042C	995
YDR233C	996
YDR358W	997
YDR385W	998
YEL047C	999
YGL215W	1000
YKL120W	1001
YLR018C	1002
YLR131C	1003
YLR165C	1004
