# Supplementary material for: Genetic interaction motif finding by expectation maximization – a novel statistical model for inferring gene modules from synthetic lethality
Source: BMC Bioinformatics. 2005 Dec 6;6:288. doi: 10.1186/1471-2105-6-288 (PMC1334220; doi:10.1186/1471-2105-6-288)
Supplement: Additional File 3 — Tar file containing Matlab code, input, and output. [file 1471-2105-6-288-S3.tar › code/GIMF.m]

function [motifgenes,motif,background]=GIMF(seed,SLtable,NUM_motif,p)
% input: 
% 1. seed: the index of the seed gene
% 2. SLtable: the synthetic lethal interaction table
% 3. NUM_motif: initialization of the number of genes in motif set
% 4. p: initialization parameter for the motif

X=SLtable; 
[N,L]=size(X);
py=NUM_motif/N;
q1=zeros(1,L); p1=zeros(1,L);
[q1,p1]=initprob(X,seed,p);

% variables 
% Ph : trace of p1: positional "1" frequencies estimated from non-motif
% genes
% Qh : trace of q1: positional "1" frequencies estimated from non-motif
% genes
% Zh : trace of z: probability of each gene being in the motif set
Qh=q1; Ph=p1; 
Zh=motifprob(p1,q1,X,py);
[q1,p1]=probupdate(X,Zh);
Qh=[Qh;q1]; Ph=[Ph;p1];
J=1; eps=10^(-4);


while (J>eps)
% E-step: 
    Z=motifprob(p1,q1,X,py);
        
% M step
    [q1,p1]=probupdate(X,Z);
    Zh=[Zh;Z]; Qh=[Qh;q1]; Ph=[Ph;p1];
    py=mean(Z);
    
% J=max (changes of p1 and q1) 
% converge when (J<eps)
    dp1=norm(Ph(end,:)-Ph(end-1,:));
    dq1=norm(Qh(end,:)-Qh(end-1,:));
    dz=norm(Zh(end,:)-Zh(end-1,:));
    J=max([dp1,dq1,dz]); 
end


[Y,I]=sort(Zh,2,'descend');
motif=Qh(end,:);
motifgenes=I(end,find(Y(end,:)==1)); % the threshold for Zi is set at 0.9 here
background=Ph(end,:);
        
