# Supplementary material for: Genetic interaction motif finding by expectation maximization – a novel statistical model for inferring gene modules from synthetic lethality
Source: BMC Bioinformatics. 2005 Dec 6;6:288. doi: 10.1186/1471-2105-6-288 (PMC1334220; doi:10.1186/1471-2105-6-288)
Supplement: Additional File 3 — Tar file containing Matlab code, input, and output. [file 1471-2105-6-288-S3.tar › code/initprob.m]

% initialize motif and background probabilities

function [q1,p1]=initprob(X,seed,p)

[N,L]=size(X);
p1=zeros(1,L); q1=zeros(1,L); 

one_i=find(X(seed,:)==1);
zero_i=find(X(seed,:)==0);

% estimate p1 from all rest genes other than the seed
s=sum(X,1);
p1=s/(N-1);


% if there is a "1" present in seed gene at position, the prob of q1(i) is
% set to p, otherwise, q1(i) is set to p1(i)
q1(one_i)=p; 
q1(zero_i)=p1(zero_i);
