# Supplementary material for: Genetic interaction motif finding by expectation maximization – a novel statistical model for inferring gene modules from synthetic lethality
Source: BMC Bioinformatics. 2005 Dec 6;6:288. doi: 10.1186/1471-2105-6-288 (PMC1334220; doi:10.1186/1471-2105-6-288)
Supplement: Additional File 3 — Tar file containing Matlab code, input, and output. [file 1471-2105-6-288-S3.tar › code/likelihood.m]

function [logLa,logLb] = likelihood(motif,background,aM,bM)
% motif: motif probabilities
% background: background probabilities
% aM: # of genes in the motif set
% bM: # of genes in the background set 

% truncate 0 or 1 motifs with e and 1-e
e = 2^(-10);
tmp = find(motif<e);
motif(tmp) = e;
tmp = find(motif>1-e);
motif(tmp) = 1-e;

tmp = find(background<e);
background(tmp) = e;
tmp = find(background>1-e);
background(tmp) = 1-e;

logLa = aM*sum((motif.*log2(motif)+(1-motif).*log2(1-motif)));
logLb = bM*sum((background.*log2(background)+(1-background).*log2(1-background)));
