# Supplementary material for: Genetic interaction motif finding by expectation maximization – a novel statistical model for inferring gene modules from synthetic lethality
Source: BMC Bioinformatics. 2005 Dec 6;6:288. doi: 10.1186/1471-2105-6-288 (PMC1334220; doi:10.1186/1471-2105-6-288)
Supplement: Additional File 3 — Tar file containing Matlab code, input, and output. [file 1471-2105-6-288-S3.tar › code/motifprob.m]

function Z=motifprob(p1,q1,X,py)
% input: p1: probability of a query in the non-motif set interacting with the
% library genes
%        q1: probability of a query in the motif set interacting with the
% library genes
%         X: the interaction profile of a query gene
%        py: a priori probability of a gene being in the motif 
% output: Z: the posteriori probability of the genes being in the motif

[N,L]=size(X); 

for i=1:N
    pr1=1;
    pr0=1;

    for n=1:L
        % pr1 is Pr(x|z=1,p1,q1)  pr0 is Pr(x|z=1,p1,q1)
        if ( X(i,n)==1 )
            pr1=pr1*q1(n);
        else pr1=pr1*(1-q1(n));
        end
    
        if ( X(i,n)==1 )
            pr0=pr0*p1(n);
        else pr0=pr0*(1-p1(n));
        end
    
    end
    Z(i)=pr1*py/(pr1*py+pr0*(1-py));
end
