# Supplementary material for: Genetic interaction motif finding by expectation maximization – a novel statistical model for inferring gene modules from synthetic lethality
Source: BMC Bioinformatics. 2005 Dec 6;6:288. doi: 10.1186/1471-2105-6-288 (PMC1334220; doi:10.1186/1471-2105-6-288)
Supplement: Additional File 3 — Tar file containing Matlab code, input, and output. [file 1471-2105-6-288-S3.tar › code/onemotif.m]

clc;
clear; close all;
load SL;
s=sum(SL,2); 
seed=114;  % index of the seed gene
no_motif=5; % number of genes in the motif set as prior 

% Find a list of genes in the motif (motiflist)
% The motif probabilities in (motif) and
% The background probabilites in (background)
[motiflist,motif,background]=GIMF(seed,SL,no_motif,0.95);

% Compute the log likelihood generated by a certain motif
aM=length(motiflist);
bM=length(s)-aM;
[logLmotif,logLbg]=likelihood(motif,background,aM,bM);

% log likelihood of the whole dataset comprises the log likelihood of the
% motif and that of the background
logL=logLmotif+logLbg;
