# Supplementary material for: Genetic interaction motif finding by expectation maximization – a novel statistical model for inferring gene modules from synthetic lethality
Source: BMC Bioinformatics. 2005 Dec 6;6:288. doi: 10.1186/1471-2105-6-288 (PMC1334220; doi:10.1186/1471-2105-6-288)
Supplement: Additional File 3 — Tar file containing Matlab code, input, and output. [file 1471-2105-6-288-S3.tar › code/probupdate.m]

function [q1,p1]=probupdate(X,Z)
% input: X: N-by-L interaction matrix
%        Z: 1-by-N vector containing the probabilities of query genes being in the motif            
% output: p1: probability of non-motif sites being "1" 1-by-L vector
%         q1: probability of motif sites being "1"     1-by-L vector

[N,L]=size(X);
q1=zeros(1,L); p1=zeros(1,L);

for n=1:L
    one_i=find(X(:,n)==1);  % the indices of the genes that have "1" at the ith position
    zero_i=find(X(:,n)==0); % the indices of the genes that have "0" at the ith position
    q1(n)=sum(Z(one_i))/(sum(Z(one_i))+sum(Z(zero_i)));
    p1(n)=sum(1-Z(one_i))/(sum(1-Z(one_i))+sum(1-Z(zero_i)));
end
