# Supplementary material for: Genetic interaction motif finding by expectation maximization – a novel statistical model for inferring gene modules from synthetic lethality
Source: BMC Bioinformatics. 2005 Dec 6;6:288. doi: 10.1186/1471-2105-6-288 (PMC1334220; doi:10.1186/1471-2105-6-288)
Supplement: Additional File 3 — Tar file containing Matlab code, input, and output. [file 1471-2105-6-288-S3.tar › code/readme.txt]

List of matlab m files for GIMF
The file "onemotif.m" gives an example how to call "GIMF.m" from a main routine 
to find motif for a seed gene. The function "likelihood.m" utilizes the output
of "GIMF.m" to compute the likelihood of the dataset generated by the current
motif. "GIMF.m" calls "initprob" for initialization and "motifprob.m" and "probupdate.m"
during the iterations of the EM algorithm. File "SL.mat" contains the SGA dataset 
in matrix form, where rows are query genes and columns are library genes. File "gene_index.txt"
contains the mapping between ORF name and the its row/column index in the SL matrix. 
